# Supplementary material for: Phylodynamic analysis and spike protein mutations in porcine deltacoronavirus with a new variant introduction in Taiwan
Source: Virus Evol. 2021 Nov 24;7(2):veab096. doi: 10.1093/ve/veab096 (PMC8634457; doi:10.1093/ve/veab096)
Supplement: veab096_Supp [file veab096_supp.zip]

Archive with 2 entries (2 files):
- Development of a UPL probe-based real-time PCR assay of PDCoV in Taiwan.pdf
- Supplementary Tables.docx
